# Supplementary material for: A behavioral and genetic study of multiple paternity in a polygamous marine invertebrate, Octopus oliveri
Source: PeerJ. 2019 Jun 7;7:e6927. doi: 10.7717/peerj.6927 (PMC6557246; doi:10.7717/peerj.6927)
Supplement: Supplemental Information 2 — R code for each of the statistical analyses performed in this study. [file peerj-07-6927-s002.r]

#Behavior

#Import Data
setwd("~/Documents/R files Octopus")
behaviornew <- read.csv("~/Documents/R files Octopus/behaviornew.csv")

##Set factors
behaviornew$maleorder=factor(behaviornew$maleorder)
behaviornew$variable=factor(behaviornew$variable)


#Grouped Bar Plot
maleorder <- table(behavior$mating, behavior$fighting, behavior$resting, behavior$maleorder)


test <- read.csv("~/Documents/R files Octopus/test.csv")

test$maleorder=factor(test$maleorder)


# check the dataset
head(behaviornew)

# plot it 
ggplot(data=behaviornew, aes(x=maleorder, y=times, fill=variable), geom_bar(stat="identity", position=position_dodge(), colour="black")
)

library(ggplot2)
behaviornew <- read.table(text="maleorder  variable	times
1	mating 	2567
1	fighting	2495
  1	resting	2434
  2	mating 	1871
  2	fighting	2592
  2	resting	3322
  1	mating 	2709
  1	fighting	347
  1	resting	4634
  2	mating 	1370
  2	fighting	331
  2	resting	5643
  1	mating 	8970
  1	fighting	136
  1	resting	1537
  2	mating 	7476
  2	fighting	488
  2	resting	2423
  1	mating 	2034
  1	fighting	110
  1	resting	5610
  2	mating 	2642
  2	fighting	0
  2	resting	5544
  3	mating 	8682
  3	fighting	0
  3	resting	353
  2	mating 	3491
  2	fighting	121
  2	resting	3523
  3	mating 	1153
  3	fighting	180
  3	resting	3178
  1	mating 	8155
  1	fighting	473
  1	resting	564
  2	mating 	4555
  2	fighting	349
  2	resting	2645
  3	mating 	5136
  3	fighting	695
  3	resting	1409
  1	mating 	2751
  1	fighting	1152
  1	resting	3271
  1	mating 	8682
  1	fighting	0
  1	resting	1081
  2	mating 	6554
  2	fighting	0
  2	resting	1389
  1	mating 	4940
  1	fighting	64
  1	resting	1983
  1	mating 	8531
  1	fighting	866
  1	resting	268
  2	mating 	3356
  2	fighting	368
  2	resting	1161
  3	mating 	485
  3	fighting	862
  3	resting	2989
  1	mating 	3180
  1	fighting	56
  1	resting	3797
  2	mating 	8106
  2	fighting	99
  2	resting	321
  3	mating 	1522
  3	fighting	0
  3	resting	5247
  2	mating 	4118
  2	fighting	99
  2	resting	3047
  1	mating 	1952
  1	fighting	7
  1	resting	2868
  2	mating 	3508
  2	fighting	27
  2	resting	3765
  3	mating 	4215
  3	fighting	18
  3	resting	2482
  1	mating 	7366
  1	fighting	31
  1	resting	154
  2	mating 	8778
  2	fighting	0
  2	resting	30
  3	mating 	1921
  3	fighting	0
  3	resting	4314
  1	mating 	4162
  1	fighting	0
  1	resting	2819
  2	mating 	8993
  2	fighting	0
  2	resting	2584
  3	mating 	2780
  3	fighting	0
  3	resting	4177
  3	mating 	3613
  3	fighting	10
  3	resting	4008
  1	mating 	1849
  1	fighting	163
  1	resting	5837
  2	mating 	102
  2	fighting	38
  2	mating 	7216
  3	fighting	1578
  3	resting	402
  3	mating 	5339
  1	fighting	3265
  1	mating 	0
  1	fighting	3918
  2	resting	3977
  2	mating 	0
  2	fighting	3568
  3	mating 	6883
  3	fighting	0
  3	resting	2495
  1	mating 	3477
  1	fighting	0
  1	mating 	3969
  2	fighting	2703
  2	resting	0
  2	mating 	3318
  3	fighting	1437
  3	mating 	0
  3	fighting	6154
  1	resting	3057
  1	mating 	4
  1	fighting	3876
  2	mating 	1308
  2	resting	10
  2	fighting	5688", header=T)

ggplot(behaviornew, aes(factor(maleorder), times, fill = variable)) + 
  geom_bar(stat="identity", position = "dodge") + 
  scale_fill_brewer(palette = "Set1")

behaviormean <- read.table(text="maleorder  variable	meantime	sterror
1	mating	4567.470588	640.3217718
1	fighting	347.2941176	156.4921245
1	resting	2860	425.2185078
2	mating	4288.705882	665.4902923
2	fighting	266	150.4534567
2	resting	3246.294118	475.2001882
3	mating	3283.75	730.3483304
3	fighting	180.5833333	88.29928947
3	resting	3512.083333	488.8292051", header=T)

#change background
theme_set(theme_bw(24))


ggplot(behaviormean, aes(x=maleorder, y=meantime, fill=variable)) + 
  geom_bar(position=position_dodge(), stat="identity") +
  scale_fill_manual(values=c("#9EBCDA","#8C6BB1","#810F7C"), guide = guide_legend(title = "Behavior"), labels = c("Fighting", "Mating", "Resting")) +
  geom_errorbar(aes(ymin=meantime-sterror, ymax=meantime+sterror),
                width=.2,                    # Width of the error bars
                position=position_dodge(.9)) +
  xlab("Male Order") +
  ylab("Mean Time in Seconds") +
  ggtitle("Mean Time Spent on Each Behavior vs. Male Mating Order") +
  theme(plot.title = element_text(size=20, vjust=1, lineheight=0.6), axis.title.x = element_text(size=16, vjust = -0.3), axis.title.y = element_text(size=16, vjust=1), axis.text.x = element_text(size=12), axis.text.y=element_text(size=12))

behaviormeannew <- read.table(text="maleorder  variable	meantime	sterror
1	mating	3531	842
2	mating	4119	781
3	mating	3911	710
1	fighting	157	61
2	fighting	266	41
3	fighting	113	78
1	resting	3640	585
2	resting	3394	547
3	resting	4000	524", header=T)

ggplot(behaviormeannew, aes(x=maleorder, y=meantime, fill=variable)) + 
  geom_bar(position=position_dodge(), stat="identity") +
  scale_fill_manual(values=c("#9EBCDA","#8C6BB1","#810F7C"), guide = guide_legend(title = "Behavior"), labels = c("Fighting", "Mating", "Resting")) +
  geom_errorbar(aes(ymin=meantime-sterror, ymax=meantime+sterror),
                width=.2,                    # Width of the error bars
                position=position_dodge(.9)) +
  xlab("Male Order") +
  ylab("Mean Time in Seconds") +
  ggtitle("Mean Time Spent on Each Behavior vs. Male Mating Order") +
  theme(plot.title = element_text(size=20, vjust=1, lineheight=0.6), axis.title.x = element_text(size=16, vjust = -0.3), axis.title.y = element_text(size=16, vjust=1), axis.text.x = element_text(size=12), axis.text.y=element_text(size=12))


#Male beahavior mating order
behaviormeannew1 <- read.table(text="maleorder  variable	meantime	sterror
1	mating	3739	842
2	mating	3443	844
3	mating	2780	709
1	fighting	320	179
2	fighting	104	43
3	fighting	143	67
1	resting	3283	566
2	resting	4159	547
3	resting	4072	557", header=T)

ggplot(behaviormeannew1, aes(x=maleorder, y=meantime, fill=variable)) + 
  geom_bar(position=position_dodge(), stat="identity") +
  scale_fill_manual(values=c("#9EBCDA","#8C6BB1","#810F7C"), guide = guide_legend(title = "Behavior"), labels = c("Fighting", "Mating", "Resting")) +
  geom_errorbar(aes(ymin=meantime-sterror, ymax=meantime+sterror),
                width=.2,                    # Width of the error bars
                position=position_dodge(.9)) +
  xlab("Male Mate Order") +
  ylab("Mean Time in Seconds") +
  ggtitle("Mean Time Spent on Each Behavior vs. Male Mating Order") +
  theme(plot.title = element_text(size=20, vjust=1, lineheight=0.6), axis.title.x = element_text(size=16, vjust = -0.3), axis.title.y = element_text(size=16, vjust=1), axis.text.x = element_text(size=12), axis.text.y=element_text(size=12))

#Male size relative to female

behaviormeannew2 <- read.table(text="malesize  variable	meantime	sterror
s	mating	3632	569
s	fighting	295	41
s	resting	3269	397
m	mating	3028	707
m	fighting	161	52
m	resting	3980	632
l	mating	2805	657
l	fighting	216	107
l	resting	4388	445", header=T)

behaviormeannew2$malesize=factor(behaviormeannew2$malesize, c("s","m","l"))
behaviormeannew2$variable=factor(behaviormeannew2$variable)

ggplot(behaviormeannew2, aes(x=malesize, y=meantime, fill=variable)) + 
  geom_bar(position=position_dodge(), stat="identity") +
  scale_fill_manual(values=c("#9EBCDA","#8C6BB1","#810F7C"), guide = guide_legend(title = "Behavior"), labels = c("Fighting", "Mating", "Resting")) +
  geom_errorbar(aes(ymin=meantime-sterror, ymax=meantime+sterror),
                width=.2,                    # Width of the error bars
                position=position_dodge(.9)) +
  xlab("Male Size Relative to Female") +
  ylab("Mean Time in Seconds") +
  ggtitle("Mean Time Spent on Each Behavior vs. Male Mating Order") +
  theme(plot.title = element_text(size=20, vjust=1, lineheight=0.6), axis.title.x = element_text(size=16, vjust = -0.3), axis.title.y = element_text(size=16, vjust=1), axis.text.x = element_text(size=12), axis.text.y=element_text(size=12))

behaviormeannew3 <- read.table(text="malesize  variable	meantime	sterror
s	mating	3797.59	569.86
s	fighting	308.73	125.68
s	resting	3114.09	381.21
m	mating	3634.00	699.69
m	fighting	175.50	61.47
m	resting	3426.50	616.49
l	mating	3503.65	743.71
l	fighting	258.95	132.20
l	resting	3723.35	438.35", header=T)

behaviormeannew3$malesize=factor(behaviormeannew3$malesize, c("s","m","l"))
behaviormeannew3$variable=factor(behaviormeannew3$variable)

ggplot(behaviormeannew3, aes(x=malesize, y=meantime, fill=variable)) + 
  geom_bar(position=position_dodge(), stat="identity") +
  scale_fill_manual(values=c("#9EBCDA","#8C6BB1","#810F7C"), guide = guide_legend(title = "Behavior"), labels = c("Fighting", "Mating", "Resting")) +
  geom_errorbar(aes(ymin=meantime-sterror, ymax=meantime+sterror),
                width=.2,                    # Width of the error bars
                position=position_dodge(.9)) +
  xlab("Male Size Relative to Other Males") +
  ylab("Mean Time in Seconds") +
  ggtitle("Mean Time Spent on Each Behavior vs. Male Size Relative to Other Males") +
  theme(plot.title = element_text(size=20, vjust=1, lineheight=0.6), axis.title.x = element_text(size=16, vjust = -0.3), axis.title.y = element_text(size=16, vjust=1), axis.text.x = element_text(size=12), axis.text.y=element_text(size=12))

#Female size relative to females
behaviormeannew4 <- read.table(text="femalesize  variable	meantime	sterror
s	mating	1818	521
s	fighting	321	155
s	resting	4778	429
m	mating	3268	853
m	fighting	208	80
m	resting	3647	610
l	mating	4344	549
l	fighting	173	62
l	resting	3187	388", header=T)

behaviormeannew4$femalesize=factor(behaviormeannew4$femalesize, c("s","m","l"))
behaviormeannew4$variable=factor(behaviormeannew4$variable)

ggplot(behaviormeannew4, aes(x=femalesize, y=meantime, fill=variable)) + 
  geom_bar(position=position_dodge(), stat="identity") +
  scale_fill_manual(values=c("#9EBCDA","#8C6BB1","#810F7C"), guide = guide_legend(title = "Behavior"), labels = c("Fighting", "Mating", "Resting")) +
  geom_errorbar(aes(ymin=meantime-sterror, ymax=meantime+sterror),
                width=.2,                    # Width of the error bars
                position=position_dodge(.9)) +
  xlab("Female Size Relative to Other Females") +
  ylab("Mean Time in Seconds") +
  ggtitle("Mean Time Spent on Each Behavior vs. Female Size Relative to Other Females") +
  theme(plot.title = element_text(size=20, vjust=1, lineheight=0.6), axis.title.x = element_text(size=16, vjust = -0.3), axis.title.y = element_text(size=16, vjust=1), axis.text.x = element_text(size=12), axis.text.y=element_text(size=12))

#Black Background
ggplot(behaviormeannew4, aes(x=femalesize, y=meantime, fill=variable)) + 
  geom_bar(position=position_dodge(), stat="identity") +
  scale_fill_manual(values=c("#9EBCDA","#8C6BB1","#810F7C"), guide = guide_legend(title = "Behavior"), labels = c("Fighting", "Mating", "Resting")) +
  geom_errorbar(aes(ymin=meantime-sterror, ymax=meantime+sterror),
                width=.2,                    # Width of the error bars
                position=position_dodge(.9), 
                color="white") + 
  xlab("Female Size Relative to Other Females") +
  ylab("Mean Time in Seconds") +
  theme(panel.background = element_rect(fill = 'black'), plot.background = element_rect(fill="black"), plot.title = element_text(size=20, vjust=1, lineheight=0.6), axis.title.x = element_text(size=20, vjust = -0.3, color="white"), axis.title.y = element_text(size=20, vjust=1, color="white"), axis.text.x = element_text(size=20, color="white"), axis.text.y=element_text(size=20, color="white"))

ggplot(behaviormeannew3, aes(x=malesize, y=meantime, fill=variable)) + 
  geom_bar(position=position_dodge(), stat="identity") +
  scale_fill_manual(values=c("#9EBCDA","#8C6BB1","#810F7C"), guide = guide_legend(title = "Behavior"), labels = c("Fighting", "Mating", "Resting")) +
  geom_errorbar(aes(ymin=meantime-sterror, ymax=meantime+sterror),
                width=.2,                    # Width of the error bars
                position=position_dodge(.9), 
                color="white") + 
  xlab("Male Size Relative to Other Males") +
  ylab("Mean Time in Seconds") +
  theme(panel.background = element_rect(fill = 'black'), plot.background = element_rect(fill="black"), plot.title = element_text(size=20, vjust=1, lineheight=0.6, color="white"), axis.title.x = element_text(size=20, vjust = -0.3, color="white"), axis.title.y = element_text(size=20, vjust=1, color="white"), axis.text.x = element_text(size=30, color="white"), axis.text.y=element_text(size=20, color="white"))

ggplot(behaviormeannew2, aes(x=malesize, y=meantime, fill=variable)) + 
  geom_bar(position=position_dodge(), stat="identity") +
  scale_fill_manual(values=c("#9EBCDA","#8C6BB1","#810F7C"), guide = guide_legend(title = "Behavior"), labels = c("Fighting", "Mating", "Resting")) +
  geom_errorbar(aes(ymin=meantime-sterror, ymax=meantime+sterror),
                width=.2,                    # Width of the error bars
                position=position_dodge(.9), 
                color="white") +
  xlab("Male Size Relative to Female") +
  ylab("Mean Time in Seconds") +
  theme(panel.background = element_rect(fill = 'black'), plot.background = element_rect(fill="black"), plot.title = element_text(size=20, vjust=1, lineheight=0.6, color="white"), axis.title.x = element_text(size=20, vjust = -0.3, color="white"), axis.title.y = element_text(size=20, vjust=1, color="white"), axis.text.x = element_text(size=30, color="white"), axis.text.y=element_text(size=20, color="white"))

ggplot(behaviormean, aes(x=maleorder, y=meantime, fill=variable)) + 
  geom_bar(position=position_dodge(), stat="identity") +
  scale_fill_manual(values=c("#9EBCDA","#8C6BB1","#810F7C"), guide = guide_legend(title = "Behavior"), labels = c("Fighting", "Mating", "Resting")) +
  geom_errorbar(aes(ymin=meantime-sterror, ymax=meantime+sterror),
                width=.2,                    # Width of the error bars
                position=position_dodge(.9), 
                color="white") +
  xlab("Male Order") +
  ylab("Mean Time in Seconds") +
  theme(panel.background = element_rect(fill = 'black'), plot.background = element_rect(fill="black"), plot.title = element_text(size=20, vjust=1, lineheight=0.6, color="white"), axis.title.x = element_text(size=20, vjust = -0.3, color="white"), axis.title.y = element_text(size=20, vjust=1, color="white"), axis.text.x = element_text(size=30, color="white"), axis.text.y=element_text(size=20, color="white"))

ggplot(behaviormeannew, aes(x=maleorder, y=meantime, fill=variable)) + 
  geom_bar(position=position_dodge(), stat="identity") +
  scale_fill_manual(values=c("#9EBCDA","#8C6BB1","#810F7C"), guide = guide_legend(title = "Behavior"), labels = c("Fighting", "Mating", "Resting")) +
  geom_errorbar(aes(ymin=meantime-sterror, ymax=meantime+sterror),
                width=.2,                    # Width of the error bars
                position=position_dodge(.9), 
                color="white") +
  xlab("Male Order") +
  ylab("Mean Time in Seconds") +
  theme(panel.background = element_rect(fill = 'black'), plot.background = element_rect(fill="black"), plot.title = element_text(size=20, vjust=1, lineheight=0.6, color="white"), axis.title.x = element_text(size=20, vjust = -0.3, color="white"), axis.title.y = element_text(size=20, vjust=1, color="white"), axis.text.x = element_text(size=30, color="white"), axis.text.y=element_text(size=20, color="white"))
