# Supplementary material for: A behavioral and genetic study of multiple paternity in a polygamous marine invertebrate, Octopus oliveri
Source: PeerJ. 2019 Jun 7;7:e6927. doi: 10.7717/peerj.6927 (PMC6557246; doi:10.7717/peerj.6927)
Supplement: Supplemental Information 3 — Raw sequence data from which microsatellite loci described in this study were designed. We present all 48 loci discovered from our sequencing efforts and include primers tested in the supplementary materials, although only a subset were used in this study. [file peerj-07-6927-s003.txt]

>HBRVBUC01A7R7E_Octoli_001
GACTACGTACACACTGGGCATCCAACTGTTGAAAATCTACCTTAGATGAATTCTGTTGGACCCATACAAGCATGGAAAGTGGACAGACATTGATTAGTAATGCATTAAGTCATCAACATGCATGAATACATACATACATACATACATACATACATACATACATACATACATACATACATACATACATACATACAGTGGGATCATTCAGTTTCTCTCTACCAAATCCGTTCACTAAGGCTTTGGTCAACCCAAGGCTACAGTAGAAAACATTTCATTAAGGTGCCCACACATAAGAAGTACCATGCTGGCATTGCAGAGAAAGCACCAGTGCTGGCATCACATAAGAGCACCAAGTGTACTCTGTAAAGTGGTTGGCAGTTAGGAAGGGAATCCGAACCATAGAAGCCATGACAAAACNGATGAATGGAGCCTGGAGCAGCCCTCAAATGGCCAGCTCCAGTCAAACCCNTGCCAG

>HBRVBUC01CE5DD_Octoli_002
GACTACGTACACACTTTTGTTTTATTCCTACTTTCTACCATCTCTAACCTTCGTCCTCTCATTTCTATTTTTCTCTTTGCATTTCATTTTCTCTGACCTTTTCCCCCCTTTTTTGTTCGTCTTTCTCCATCCGCTATCCATTTTTAACCCCAATTGTCGTTCTCTATACACATGTATGCACATACACACGCACACGCACATACAAAAAACGCCCTTCACCTGCACACACATCCCTCAGGCTCTTGTTATTTTTTCACTTATTTTACAAGTAAACAAAAACACAAGTCACACACGCATACGCATACAAATGTACACAGATACATCCGCACACGCACATACATACACATACTATTGTTCCTCGTTGTCAATTTATCTTTAACTAACCCATAGTTCCTCGTTATTTCCCTACCAATTATATTTTCCATTTGATATTTCTCATCCACTGATCTATCTATCTATCTATCTATCTATCTATCTATCTATCTATCTATCTATCTATAGTGTGTGCGTGGTCGGCGTCTCTCAAGG

>HBRVBUC01CA265_Octoli_003
GACTACGTACACACTCTCCAATTCCTTCGTTTCTCAGAGCACGCATCCTTCGTGTTTGGTCGAGGGCCAACCTTGCCACCAGCACGTTGTACGCGATTCCACTTATATGTGCCACTTCTAATTTCTTAACTAGGTCACTGTCTACTCTATTTAGATAGATAGATAGATAGATAGATAGATAGATAGATAGATAGATAGATATGGAAAGAGTTGCGTCTTCATGCATATATACCACTGAAAAGTCCTCCATATGTACCACATCTGATAATATTTTTACGACTCCAGAAAACGGCGATAAGTTTTATTATATATTTAGTTAGTTAGTTCTTCAGCGCTTTACACAGGAACAGAGAAGGGGAGAATGAAAATTTGAACGAAGACGAGATGAATGGCAACTATAATCCTCATCAGACAAACCAACCGAACGACCTTCTTCAGTTCCCGTCGCTTAACCTCTGCACACTTAACGATGCGTCACTAACAGCAACGTCACAACAGAAACATAGCGATTCATACGG

>HBRVBUC01BIQBV_Octoli_004
GACTACGTACACACTGTTTCAGATTTCGAGGTAGTTGTTCATCAAATGACTGATATTAGACTCTACATTTCCTGCGTTAAATTATTGAAAAATTAACATGTGTGTACCATTAAGCTACACATCGCCGATATATAAGTTCACTGAGTAGTGTGAATGTGATGATAAAATGGCTATTTCAGAATGAGGTAGATTTTTTTCCTCTTAAAAAATAAACAAAGAGGTTTGCTTCTCAACCACATGTATGCGTATATATATATATATGAGTGTGTATACACACACATACACACACACACACTCATATATATACGCATACATACGCACATACACATATCCACATGTGTACATATACATACATACATACATACATACATACATACATACATACATACATACATAGAAAGACACACATATACTAACCTAACCCACTACGACATCTTACAACCCACGTACACGAACTCTACATCAAGTGTGTGCGTGGTCGG

>HBRVBUC01CIAZA_Octoli_005
GACTACGTACACACTGACACGTAAAAGTTGTCGCATTAGCTCGAGAAATCTCTAGTTCGCATCTTACCGTCATCTATCAATCCATCCATCTATCTATCTATCTATCTATCTATCTATCTATCTATCTATCTATCTACCGTTCATGTCAAAGTTCTCAATATGAACATATCTAGCATTTTCGAATTATGATTTGCTATAAAGATAACCATTATCTCAAATATTTATTAGAAAATATTTCCACTTAACAAAGTTTATTCTTTTATATTACGTTATATGATATTTGAATGAAAAAATATTTCTTGTATTTGAGGTTTGATTTATTGTCAGGTACATTAATATATTTGAAATATTCAAAAAATTACCACCTGAATAATATAAAAATGGGGTTGAAATTACTGCCCTTCTTTTCAATAGCTTCAGATTCTAAAAGGCATTAACCCATGCAAATGTATTTGTCTATATTTTCTAGTAAATCTTTGGACTTCGTGCTGTCGGTGAAACCGTTTGCTAATCAGAATGACTTAGTAGTGTG

>HBRVBUC01BWQJK_Octoli_006
GACTACGTACACACTATTACTCTACCTTTGGTATTTGAGTACTCTTTTTCCACCTTGTTTCGCATTTATGCGCTTAATTCGGTATATATAGATAGATAGATAGATAGATAGATAGATAGATAGATAGATAGATAGATTTATATTTGTTCAATGTTGGAGAATGAGAAGGATATTATTAGTAGAGAGTAGTAAGTAAGTAGGAGAGGAGGAAAGGAAAGGAGGAAGGGAGGGAGAGGACGAGGAGGAGTAAGTAAAGGAAAGGAGGAAGGAAGGGTAACGGTACTAGGGTGGGGGTAGGGAAGGTAGGTAGGAGGGAAGGGACGTCGTCGACGTAGGTTGGTACGGACGGTAAGTTAAACTAGGGAAGGGAGGTAGGGTAAGGAAAGTATTTAAATTAAAAATTAAAGGTACGGAAACTTAAAATTTAAATAGTAAGTAAGGGTTGGGGTAGTTAGTTAGGGAACGGGGGGACCGGGGGAGAAGGAAAAAGGAAAAAGTAAGGTAACGGAACGTAGGGTGGGTGGTAGTGGTGGGTGGGTGGTGGGTGGGTGGTGGTGGTGGGTGGTGGAGGAGTGTGTGTGTGGTCGGCGGTCTCTCACGGACGCACGACGGGAGGTAGTGGNNNNNNN

>HBRVBUC01CIXJW_Octoli_007
GACTACGTACACACTCTCTCCTTGAGTAAGGGATTGGGAGTGAGGAAGGTAGTCTTTAAACCTGCTTAAGTTGCCGTTTAGTTTGTTGTTATTTGTTTATCTTTTACGTTAATTTAGCAAGCAAAACTTTCGATACTGGGCTTCAGACAATCCTCGTGAATTACATCAGCGACCACTACACACCCCAAAAGTGACTGTTTGGTGTAGTTTGGGAAAGTGCGGGATTTTTGGTCCATTCTTTTTTGAAGAAGGAGAAGAATCAGCAACGGTTACTTCAGGCCACTATATTCAAATGTTTGAAAATTGTTTCCTTCGTGAGCTTCGCAGACGAGGAATCAATAGGGCATCAATGTGGCTTCATCAAGATGGGGGCCACTGCTCATACATATGTATGTATGTATGTATGTATGTATGTATGTATGTATGTATGTATGCATATTGACTGTGTTCTTGTGTCTGTTCTCCCTATCTGTCTTGGACTAACCGGTATTGGTGCTATTTATTCTATAAACCTTAGTCGGTTTCGGACTAAGGAAGTGTGTGG

>HBRVBUC01B4C7H_Octoli_008
GACTACGTACACACTTTAGCTCTCCTGTTTATCTCATGTAAACTAATTAATGATGAAGTTAATTAAAGAGTAAAACAAAAGATTAGACCAATTTCTTCTAATCTTTTAGTCAACACTTATGTCTGATCCAGTAGAACAAGAAGAAAAATATTAGGATTAAAGTTTCCTCCTACCATGAATGCAGTATTAGTATGAATATATTTCGTTTGGTGCGTTGTGCGTTTGTGTGTGTGTTGCGTATGAAATAAAAAGAGAGGTGGTTTTTACCTGGATAATCTGTTAGAAATAAAGTACGTTTTAAGCTTATAACACTTCACTCATAGAGACAATGAGCATGTTCCACAAGAAAATATCAGCGTATTCACATCTATCTATCTATCTATCTATCTATCTATCTATCTATCTATCTATCTCTGATCAGTCTTTTTCAAGTACCACTTAGAAAAGGAAATCAGAGTGGAGAGACTAAGTTTTTGTACGTAATAAATTAGTTTACGAAAAAAAAGGAGTAGGGGTAGGAAAAGGTTGACGGTAGGAGTTCGGGTCCGGTTGTAGGTAAGTTGGACCGGTAAACCC

>HBRVBUC01B5U2J_Octoli_009
GACTACGTACACACTGGTTTTGTTGTGAGTTTGTTTTTGAGAGGGTGCTGGTGTTGGTAGTAAGGGTTCCTTTGTTTTGTGTGGTTTTCTTTGTTGTGGTAGTTGTTTTCTTGTCCTTGCTGTTGTGGTTGTCTATTCTGGTTGGTGGGACACCGCATTTGTAGGTGTTGCTCACTACCACAGCGTTAGCATCGAGGTCTTCGCCCCTCTGTTATAATGTATAGTTTTTGTGCTTCGCTCAGCTCAATCACATGAGGAATATTTTTTATTTCCTCTTGGTCGATCTGAGCCAGCACTTCCAGATAGATAGATAGATAGATAGATAGATAGATAGATAGATAGATCAACCGATTGTATATTTCGATTAATAATTATTAAAATGCTATACTGACACCTTTATTCCTTTGGTCGTATTATACAGGCGTGCTTGTTTGTCCATATAATATACGTGTGTGTGGATATATATATATGTATATATATATATATATACACTATATTCCTACACACACAAGCTAAG

>HBRVBUC01B0HS1_Octoli_010
GACTACGTACACACTTCCGAAACATTTATGCTACTTGCTGACAAACCATCATTCCACAAACACTGCCACCAGCACATACACCACCTGTACAAACACATTCACACCTTATAGGACACGTTCTGGCAGATAGGTTCATTAGCCGAAGAAATTGTCTCAGACTATTTACATTTCTTAACTTTGCCTCGCCAGTGATTGAACTTATGACAGAATTCATATATGCTTTGTTTCTTTGATGGACAACCTTTTCATTGCTGAACATTTTTCCATTGTTGTTTCCCTTTGACTGTTAAATGTTTTGCTCATATTTGATTGTATTGCTCAACGTCATACATACATACATACATACATACATACATACATACATACATGCTGTCTGCACCACCTCTTCCTGATGTCATTTTTTGTTGCTTTCACATAGCGTTCCATTGTATTTTTCTTCATTTGGTGCCTGATCAACNCCAAGTCTCTTGAGTGTGTGCGTGGTCGGCGTCTC

>HBRVBUC01B4ZKN_Octoli_011
GACTACGTACACACTCTAAGAAGTGGTGGGGAACACAGACTCAAAGACAAGCACACAGACACACACACACACGCACTCACGCGCGCCTACATACACACACACATACACGCACTCACACACGCACACACGCCTACATACACACACACACACACACACACATACAAACACATGAGCCACTTTTAGTTCCTGTAGACCAAATTCTTCACACGGCTTTGCTGCTCAGCCCGTAGCTGAAGTAGATAAACTTACCTAAGGTGCCAAACNGTGAGATTGAAACCTTAAATGGTGTCTGGAATAACNTCTTACCATACATATAACCATCCATCCATCCATCCGTCCGTCCATACATACATACATACATACATACATACATACATACATACACACCCTCACTCACGAGCTCACACACGCACCCTGATATGTGTGTGTGTGTGTGTGTGTGTGTGTGTGTGTGTGTGTGTAGTAAC

>HBRVBUC01BEMDO_Octoli_012
GACTACGTACACACTAGAGGAAGCAGCTGGGATTTACCCTAACTTCCCACACAATGTGTGAGTGCATATGTGTGTATATGTATGTATGTATGTATGTATGTATGTATGTATGTATGTACGTATGTACATATGTATGTATGCATGTACACATGTATTATTGCTTGTATGTTTATGTATGTTACNGCTAGTGTTGGTTATTTTTGACTTACAGTGTACATTGGTGTGTGTGTGTAGTCTTAGTAGTATTATTTAATTTTANAGTACTAATTAGTTGTTTAGTATTGTTAATAACGTCTAGTCGTACGTTAGTTTTCTTACTTATTTTTACAGTTGGTGTCGTTAGTACGTCCTTAGTTACGTAACTCCGTAGTGGTAAGTTGTAAATTAATAAGTTAACGTAACTTAACCGTTACCAACCTTACTTACCGTTTACCTTTTCCGTTTCCTTTCCTTTTACCCGTTTTCTTTTTACCTTTTTACCTTTTTTACCCTTTTTCCCCTTTTTCCCCGTTTTTCCCCCCTTTTCGTTTTACCGGTTTACCCTAGTTACGTTACGGTTACTTTACTTTACCGTCCTAACTTACTTAACTTTACGTTTTAATTTAACGACTAAACGTAACCTACTACCCGTATAACGTTACTAACGTTGGTACGTCCGTACCGGTTCCTTACCCGTATTTACGTAGGTAC

>HBRVBUC01CE2LZ_Octoli_013
GACTACGTACACACTCCGAGGGTTACAGCAGGATGCCAATATAAGCATTGAAGTCCATATTCTGATCAAGCCTACCATTCCTTCCGAACAATTAAGCAAAGTACCCCTAAGAAGGTCGTGATCGAGTTGCGGGCGCTCATAATTGTCTATCAAAGACAGAATTGTGCTAGGTTTCATCTGATACATTGAAATGGATTCGTTTCTTCGTGTTCTTCAAGACACACTTTAACTCTGAAAATACAGAATTGATGCTGTACGCTGCAAAAGTTGATCAAAGGTCAAAAATTTCCACACGATAGACAGAGAGACAGAGAGATAGAAAGAAAGTTAGATAGATAGATAGATAGATAGATAGATAGATAGATGGAAAGAAAAGTGTGTGCGTGGTCGGCGTCTCTCAAGGCACACAGGGGATAGGNNNNNNNNNNNN

>HBRVBUC01B0M5T_Octoli_014
GACTACGTACACACTTGTATTATTGCGTGCCAAGTTTATTCTCTGGTACATCTACTCCCTGGTCACTGATCCAAAGATCCACAGAATAATGGAAAGTTAAGCGTAGGCAATTCATGTTTGGACTAATGTTTGCTTCGTAAGCGTAATTCCAGGATCGATCTGACCACGCAGCACTTTGTTTTAATTTTGCGTCTGTCCTAATTTGTGATCGACCATTATTTTGTGAGTGGGAATTGAAAGGTACAAAAACCGTGGGGATACGTACTAATTTGTGCATACATACATAAATACATGCATACACACACATACACATATACATACATACATACATACATACATACATACATACACACATACATACCTATAAATATCTATATAATTCTTTTTTGTTTGTTTTGTTTATCTGGAATTGTCCTTTAGCTTGGTTTATTTTGGCAGGAATCGGAATAACAAATACGTATTTCTTCTTCTGTTCCACTAACNGAGTGTGTGCGTGGTCGGCGTCTCTCGAAGGCACACGAGGGGA

>HBRVBUC01BHXJW_Octoli_015
GACTACGTACACACTTACTCTTACTAATCTTGGTTTAACTTGTTTTCTGCAATCACCTTAGGACCAACCCAGTGAGAGAGAAAGTGAGAGAGTTTTCGTATATGTGTATGCTACATATGTGTGTGTATGTATGTGTGTATATATTATATTAGATAGATAGATAGATAGATAGATAGATAGATAGAGAGACAGACAGAGAGAGACAGAGAGAGACAGAGAGAGAGATCTGTATATGTATATATAGATATACTTTTACTATAAATATATTCATACATATATATATATACAGGATAACCAACAAAAACACTCTCAGCTCCATTGCTGGTGGGGTGGTGGCCATCTTGGATTTCCTTCCATTCACGTACAAAAATGGTAGGTCACCAAGAAAATAAAAGAAATTGGGACATCTGTGAATATCATTATTTATACAATATATCTAGTAATTTATTTTAAGATTATTATAACTATCTATACAAACCGAGGGTAAGTTGTTTTTGTGGTCTACCCTTAG

>HBRVBUC01BULJZ_Octoli_015
GACTACGTACACACTCCAGGAAACTAGTATGAATGGATGCATGTTTTTAAAACCCTAATTTCTGAAAATGTGTATGTCTTAAGCCTCGTTTATGTATTTATTTATTTATTTATTTATTTTATTTATTTTTCACTTTTTTGAACATGAGATGTATTTTTTTATTATTAAATTACGTCTCCTATTAACCTGAAAAACAATTTTACGAAAAACAGTTAGAACTGGAAAATTGCTCCTCCACTCCTTATATTTAGTTTTGCAGATAAGTAATATACGATGACTTAAAAAACNGTACGCATGACCAAAAGAAATTACTAGTTTTTGGCACGCTACATGATTTCCGACTCTGTTGTAATAAAGGGAAACNCCTTCTTTTATTCTTTCTATTTGCTTCACGTCTAGTTTGACCTGGCCGGTCCATGCCGTAGGCGCCTACCCGGTTACCTTTTTAGGTACGAAAGTAAACTTCCCGAACCCCCGTAGGTACTTATTTCTTTAGTAAGTCGTTGGTTACTTATTCTATCAGTCTTACTTTTCGACCGTAACCGTACGTAGGGTTAGTAGGGTAAACGTAAACGCCTACCGAAGTAACGTCGGTTGTACGAGTAGGACGGGAGGGGGACAACGACACGAACACGAAAGACCACGACACACAACGTATCGTCG

>HBRVBUC01AW2ZQ_Octoli_016
GACTACGTACACACTCCAGGAAACTAGTATGAATGGATGCATGTTTTTAAAACCCTAATTTCTGAAAATGTGTATGTCTTAAGCCTCGTTTATGTATTTATTTATTTATTTATTTATTTATTTATTTTTCACTTTTTGAACATGAGATGTATTTTTTTATTATTAAATTACGTCTCCTATTAACCTGAAAAACAATTTTACGAAAAACAAGTTAGAACTGGAAAATTGCTCCTCCACTCCTTATATTAGTTTTTGCAGATAAGTAATATACGATGACTTAAAAACATACGCATGCAAAGAAATTACTAGTTTTTGGCACGCTACATGATTTCCGACTCTGTTGTATAAGGAAAGCCTTCTTTTATTCTTTCTATTTGCTTCAGTCTATTTGACTGCGGCCATGCTGGAGCCACCGTCCTTTTTAGCGAAAGAACTCCGACCCCGAGGTACTTATTCTTTGTAAGTCTTGGTACTTTATTCTTATCTAGTCTTACTTTCGGTCCCGTAACCGTCGTTACGGTTAGTACGGGTAACGTAACCGACGAACCAAGTACGTCGGTTTGTCGTAAGGTGGAACGGGACGGGGGTAACAAACGACAGACACAAACGACACACACACTACGTACTCGTACCG

>HBRVBUC01B002I_Octoli_017
GACTACGTACACACTTACATTTCCAATAGTAGATTATTCAACTGTTCTCGTAAAACAGTAATGTAGACTACTGTACATCTGTACATTACTGTACATTATGTACATCTCAAAAACGCACGTCAACTTGGTCTTGAGTAAAACTATTAATTAAAATCCGTATATTCTATACCTGAATTAGATCTTAATTTTAAATACATTCCCAAATCACGTGCTGTGTAGGAGAGCTATTTTTCAGTTGGTAAGTGGAAAATAATTCACTTTGAAGGACTGGACAAGAACTGGTATCAGCGTGGGATCGTAGACAGGCGGCTTCAAACAGAGCAACACGATGGCCTCTACTTTCAATGCTAGGCTGCTTTTGTTGTAACTTGACGAATAAAGCAAATAAGTTACCAAAATATTGCAAACTTCTGACTCGACACAATATGTATGTATGTATGTATGTATGTATGTATGTATAACATGGATCGAAGCTTGTTGGACTTCGATCAGTAATATAAAAAATAAATAGATTTACGAAAACACGATGTGGTTAAC

>HBRVBUC01BIHLC_Octoli_018
GACTACGTACACACTGAATATACATTGTCAGATCCAAAAAAACGTTTTGAATTTATGAATCTGAAATGTTGGAGCATTATTTCGACTAAAACTTTCATTAGTATTATTCTATGACGAGAATTTAGTCTCAATCGGTACTTGTTTAAACATCATTATCATCATCATGACCAAATGGCCAATAACTCGTGACATCTGTAATATATTAAAAAGTCAGCTTCAATTTTGCTTGCTTGCTTGCTTGCTTGCTTGCTTGCCAAATTGCCGCATAATGGGAAAATACTATGAATTAAGTTGCCCCTAAATGTTAATACAAACGGCATAAAACAGGTTTTGCGTATATCGGACAAGTAGTTTTTGAGATATTAGGAGTTTTCGGGGTATAAATATTCAAAACTGTTCATAATGGAAAAATATTACCGAAAATAACTTAATCCTAGAAAGGTAGAAACTCTTCTCTTTCAATTAGACACAGTGACTTGACAAAGGAAAAATAACGTATTTAGTTTTTACTAGTTAAATGTTTCTTATTTTCGTCTTTTATTAAACTACTAATTATTTAATAGTTGTGTGTCGTGGTCGG

>HBRVBUC01AXRIX_Octoli_019
GACTACGTACACACTAATAAACGAGAATATTTCACGAATTGCACTTATACGCATGCGTTAAGTGACAGATCATATAAAAACTTAATTCAATCAAAAAGCAAAATATACTTTTCACTATTCAACCACCATCATCACCACCACCACCACCACCACCACCACCACCACCACCACCACCACCACCACCACCACCACCACCACCACCACCACCACCACCACCACCACCTCTACTCCTTCCCTTCTCTCTCTGTCTGTCTGTCTCTCTCACTATCTCTGCCCTTCTTAACTTCACCATCAGATATCACCCTCTGCTAACATTATTACTACTTCCCCTTCCTCACGTCTATGGACGTCTTTCTCTCTATCTTTCCTCTCTTCCTTTTCTCTCTCTTCTGTCTCTCTCTTCCTCTTGTCCTCTTTTCTCTCTTCCTTTTCTTCTCTTCTCTTTCCTTCTACTATCTACGTGTAAGTTGTTACTAATTTACACTTTCCCCTTCTTACCCTCTATTCGTTCTACTTCGTCCTCTTCGTCCCTTTCCCCCCTTCTTCCTTTCCTTTTTTCCTCCTTCCTTCCCTTTTTCC

>HBRVBUC01BEE6J_Octoli_020
GACTACGTACACACTATTGGAAAAATTCCTAAAATCAGGCTACAACAATTAATCTTGAAACCTGATATAATGAATTATTATTATTATTATTATTATTATTATTATTATTATTATTATTACCATTACTACTATTATTATAATTATTATTCATTATTTTTACTCATCTAGCCAATCAGTATGCAGTTTCTGTAGTAGTAGTAGTAGTAGTAGTAGTAGTAGTAGTAGTAGTAGTAGTAGTAGTAGTAGTAGTAGTAGTAGTAGTAGTAGTAGTTAGTTACGACCAAGCTGAAGCCTGACAGAGCGACGGCCGTATTATATGCTGCAGCTGTACTCCACTCCCACTTGTCTATTCAGACTATAGTGTATCGTAGGGTCTTACGTTATACCGAAAGTGTGTCTATTCTTGTTTTTTCTTTTTTTTTTTTTACTTACTTTTTTTCGTTAGAATTACTACGTACGTAAGTAAGTAAGTACTTACGAACGGGACGACGACGTCGTCGTACTTACTTACGTACGCGTTACGGTACGAGAAGGACGACCGGTAACGGGTCGTCGTCGTTCGTACCTACCCTTACCTACGTACCGGTAACCTAATTAAAGTAAAACGGTCCTCCTACCTAACTAAGTTTTCCG

>HBRVBUC01AMGT6_Octoli_021
GACTACGTACACACTTTTCTCTGTAGAATGCTTTTGCATTGGATGTGAATTATTATTATCATTATAGTTGTTGTTGTTGTTGTTGTTGTTGTTGTTGTTGTTGTTGTTGTTGTTGTTGTTGTTGTTGTTGTTGTTTAAAACAGTTTGATTAGGCTCCATGCGACTCAGAAATACTTACAGAAATCCAGCTCGTTCAGTCCTTAGATAACCAATCCGGTAATCTGAGCCTCAACGTACTGTTTATTTATTTATTATTACTATTTTAGTGTTAATTAGAGTTGGTTATGTTAGTAATTTGTTTTAGTCAAAATATTGAGTGATAAGCTTCATATAGAAATTGTAAGAGGGTCTAGTAGGTATAGCTGGTTAGAGTTGAATTTAATTTTTTTCTTAGAAAGATATTATATATATATGAATATAATCTCTTGGCGATTAGTTAAATAATTTCTTTTAATTAAAGTTATACATAATGTTGAAAGTGTGTGCGTGGTCGGCGTCTCTCGAAGGCACACGAGGGGATAGGNNN

>HBRVBUC01AZ8SR_Octoli_022
GACTACGTACACACTAAGGGATTCGTCGTCCCAAGGCTATAGTAGATGACACTCGCTTAAGGTGACACGCAGTGGAACTGAACGTGAAGCCATGTGGTTGAGAACGCCTGCATCTATTTTAAATAATTATGATGATAATGTCTAGGAACAGATGACGTATATATTGCGCCGATGATATTGATGATAATGGTTATGATGACGATGATGATGTTACTGATGATGATGATGATGATGATGATGATGATGATGATGATGATGATGATGATGATGATGATGATGTACTGAGGTTCTGTTTTCNGATGAGAGAGGCACGCGTTACAGGTAGTTGGGGTTGTTCGTTAGTTTGGACGGGACAACGAAACCAGATAGGTACAAGTAACTAATTAAGACTAATTAAGACGTAGGTAAAGTTAGGGACGGTAGGGTACTTTCGACTACACTTACTACTTAGTTACCAAGGGACAAAGTAACGTAAAACGTAAAAAAACGGGTAAAACCGTAAACCGGGGTTTAAAACTTACCGTTAAAGTAAACCGTTAAAAAGG

>HBRVBUC01AYQ3B_Octoli_023
GACTACGTACACACTAATGGATTGACATCCTATTAAGAGGGGATGTTGTGATTTTGGTCACTTATATGCCATGAATTCCAAGTAACTAACCCCATGAGTCATAGGACTCCAGATAGTAATGTTCCTAGCTGATGAGGATGATGATGATGATGATGATGATGATGATGATGATGATGATGATGATGATGATGATGATGTACAACAACAACTACGATGATGATTGATGGTCGTAGTAGTACGATTGAATTGAATGGTACGTAGTTGGACGTATTGGATTGGAATTGTACTATTTACGCGTTACGTTGGGTCCTAGGTCCTTTAGGTTTAACGAACGGTACCTTTAGGTAAACGTACCTTAAAGTCTAGTTCGTTGTACTAGTTCGTTACGTACTACCGTATCGTCTATTCGTCGTCATCATAGTAGTAGTTGTAGTGGTAGTGGTAGTGTAGTAGTAGTTGTAGTGTAGTTCNCTTACCTGTACTCAGTCTACTGACTGTAGTCCGTGTAGCTAGG

>HBRVBUC01B51B9_Octoli_024
GACTACGTACACACTTATCTATCTATCTATCTGTCTATCTATCTATCTATCTATCTATCTATCTATCTATCTATCTACGCATGGCTATGAGGCATCTCTGGGCCAGTATTTCGCTACCACTCTCTATCTAATATCATGTTGAGAGTCGTTCCTGAAAGAGTTGAAGACAGGCATCTACTTTGGCCAAGCTATTATTATTATTATTATTATTATTATTATTATTATTATTATTATTATTATTATTATTATTATTATTATTATTATACTTTGTATACTTTGTATAGTTTGGTCCAGCATTGGCCAGGCCATGTCTACTCATAGCACCATTATTATTATTATTATTATTATTATTATTATTATTATTATTATTATTATTATTATTATTATTATTATTCTTGTAGTTCTTATTTTTATCTAAGTGTGTGTCGTGGTCGGTCGTCTCTCTAGGCACACGAGGGAGTAGGTNNNNNNNN

>HBRVBUC01ATVXY_Octoli_025
GACTACGTACACACTTCTCCCTCACAAAGTGGCGGGAGATTTGAAAGGGAAGAGATTTGAATAGAGTAGAATAACCAGCATCAACTTCTTCACCATCACCACAGGCATCAATACTGTAAACATTAAATCACCGCAAACTTCTTCTTCTTCTTCTTCTTCTTCTTCTTCTTCTTCTTCTTCTTCTTCTTCTTCTTTCTTCAGCATCTGGCTGGTACTGCTAGTGACAGTGTAAGTTTGTTAACCAGCGAAAGACAAAAAAGAAAAAAGAATTCCATATCTACTTGGCATTCCACAACACCATCTATCTAACCTACTCGGCAGTCTCATAAATAGATCGCAAGGTATCTGTACCGTGTACAAGAAAAACAACAAAAGCCTACAGCCGCAAGTAACGANATATAAATCTCATCGCTACTAAAAATCTAGTTTGTCACATAGCACTCCATGCTAGTTACGGCTGTATGACACTAGTTAAGTTCTCAGTTACGCGTACTAGTATTGACGTAATACTAGTTAGTGACTAGTATTAGTNTGG

>HBRVBUC01A1Y6X_Octoli_026
GACTACGTACACACTGTGGCGACGGTGGTTGAGTTGGTAGTAGTGGTGTTAATGGTGGCGGTGGTGGTGGTAGTAGTGGTGGTGGCGGTGGCAGCGGTAGCAGCGGTGACAGCGGTAGCGGCGGCGGCGGCGGCGGCGGCGGCGGCGGCGGCGGCGGCGGCGGCGGCGGCGGACGGTAATAGCAGTCATGAAGGATAGCGGTGCGATGTAAGAAGTGATAATGATTAATTTCAGTTATTTAGATATATTTAAATACTTTANACCAGTCATAGAACAAGGCTGATGACAAAAAGGGGACAATCAAGTGTTTACAGTGTCAGCTGTAATATCTTGTGGTATTTAGCCCTAACTCCTTACGTTCTGTAGTTCAAATTGCCCATCTGTTGACTGTCCGTTTGGGTTCACCTAATAGTGAGTAGGCGTTATACATATATACATCGCATACATACACGCACACACACACACACACACACACACACACACACACACATATATATATATATATACTATATTAAA

>HBRVBUC01CD2XP_Octoli_027
GACTACGTACACACTAACAACAGACAAAAACACCATCAAGCATGTCGTCCAGCGTGCAAACAATTCTGCTTTTATAATAATAATAATAATAATAATAATAATAATAATAATAATAATAATAATAATGAGAAGAAGAAGAAGGAGAAGGAGAAGACGAAGTAGAAGAAGAGGAAAAAGAGAAGAAGAGAGGAGAAGAGAGGAGAAGTAGAAGAAGTCTTTCTGTAAAAGGAACAAGACGTGAAATGTTGTCAGGGAGAGAGAGTAGGGGACTACATCGGATCCAGTACACAAGTGGTACATTATTTTATCGACTCTGAAGGCATGAAAGCAAATTCTCTCTCGGAGTTTGAACACAGAATGTAATAACGGACGAAATGCTGCTAAGCTATTTCGACGTGATAATGTATTTTGCCGCGTAGTGTGTCTATTGTGACACGAAGGGCAGGTAAGGTTTAGGAGTACGTTAGGTACGACGGCAGTCTATTTCCTTTCTTCTTCGTATTTTTATTTCCTCCTAAACGTGGTAACGTAAGGGAAAAGGTAAGGTGTGGTGGTCGGTTGGGTCGGGTCGTTCTTCCG

>HBRVBUC01AWO8B_Octoli_028
GACTACGTACACACTGAGAAAATTTCAAATAAAACATTTTTTTAAAACCATTTGTTGCACCAACCTTTTATAAGTATTTAAATTATCAAATTTATACAATGGAGGTCAGTATGAAGCAGAGGTGACGATGGAATATTATTGGGGTCTTATTGCTTTTGCGGGTTTCCACAAGTGGCCCTTGGAAGTCTCCCACTTTTCAAACCTGATTTCTCATTCCTAAGGTATTTTTCGATATTATTATTATTATTATTATTATTATTATTATTATTATTCGGGTCATTGCCTAGAAATGAACTCGGAATCTTGGGTTAGTAGGCCGAGCTCTCATTTCATACCTAATGCTCTGTGCCTTGTCAGCAGCAATCATGATAAAATTNTTGAATTATAATAATCGACATGTTAATAAAAAGAAAATCCCAATTTATAAATCAATATTCCAGGGAATGTACATTTGATTTCTAGGTCAAAAACNGCAATAGTAACAGTAATTCAGCTAAATAAAAGATTAGAGAAATTATTTTAGTAGAAAAATTAAATAGTAAATTATTTAGATTTTATGAACTAAATGAAACTAGGTTACTCTAAG

>HBRVBUC01CGN0Q_Octoli_029
GACTACGTACACACTCATCATTGTCATCAAAATCACCATCATCACCAGCATCATCATCACCTTCACTGTTAGAATACACTAGAAATTTCATTGTTCTCTAAGCTGTAATGATCTGTCTGATAAGAAATCTTATTGATCTCAAAGCTGCAACACTATCAGTTTTGTAGTAGTAGTAGTAGTAGTAGTGGTGGTGGTGGTGGTGGTGGTAGTGTTAGTAGTAAAAGCAGTAGTAGTATTAGTAGTAATAGTAGTAGCAGCAGCAGCAATAGTAGTAGTAATAGTAGTAGTAGTAGTAGTAGTAGTAGTAGTAGTAGTCGGCGTCTCTCAAGGCACACAGGGGATAGGNN

>HBRVBUC01AWJKJ_Octoli_030
GACTACGTACACACTCGACCCCAATCCTTAAAATATTCTGTTCAAAATGAATTGGCGACCCCCATGACATTATGGTCGCGACCCACAGGTTGGGAACCACTGGTCTAGAGAAAGAATCATTGAAAATCTAAATGGAAACAGACTAAAAACAGGGAGACACGCGTGCACCCCCGCCCCCTTACAAATCCCTGAAGTGTCAAAACAAATTTTTGGTTAAATCATAAAAGATGAAATTTTCATTAACACATTCCAGCGTGAAGCAAGTAAAGGTTTTTTTGCACAAAATCCTTAAATTAATATAAGCACACCCGATCTCAAAAAAGCAACAACCTTGCATTACTTACAAGATCACTATCATCATCATCATCATCATCATCATCATCATCATCGTCAACAACACTGTTCTAATTAGGTGCAGGCATGGCTGTGTGGTTAGAAGTTTGTTCCCAACTCATGGGTCTGGGTTCAGTCCCATTGTGTGCTATCGNGCTATACGAAGGTAGGTTGTTACTTATTAGTACGTCCGTCCGGTCTACCAAACCGACGTCCGGTTAGGG

>HBRVBUC01AZC4Z_Octoli_031
GACTACGTACACACTAGAAGAGTTTCAATGGCAATATTTCTTAACATTCTGACTAACAATAATGGTAATCATCATCATCATCATCATCATCATCATCATCCTTATCATCATCCTCATACTCATCATCATCATCCACCAGTGACATTTCTGTCAAAAGTCTATAATTAGAGAACAAGCTTTTGAATGAGTTTTCCATTAACTATATTTAGATGTTGTTGCACAATTTGTCAGTCAGTGCAGAACATGATGTTTCTTTTTAGTGATTTGTCTTTTTATGGTGCAGAGCTTTGTGTCATGACAATTGCTTGTCAGCTCTTCGCATTGTGTGTCTGTGTGTGTGGCCAAGATTCCTTGCATTGTGGCATATTATGATACTGGACATGTTCCACACACTTTAAGGCGGTGAGCCAACAGAACCATTAGCATGCTAGGCAAAATGCTTAGCAGCATTTC

>HBRVBUC01BW7I9_Octoli_032
GACTACGTACACACTTTATTATTATTACCATCATTCAGTAGTCTTATTATTATCACGTGCTTTCACTGCACTTCCGAGTGCAAATCTGTGTACCTTGGGTATGTGCTGTGGTTTGTTGTGGTTTATTATCATCATCATCATCATCATCATCATCATTATTATCATATCGGCAGAATCGTTAGACGTTGGATGAAATGCTTAGCAGTATTTCATCCCGTCNCTACGTTCTGCTTCAAATTCCCGCCGAGGTCGACTTTGCCTTTTCATCCTTTCGGGGGACATAAATTAGTACCAGTCATTACACTGGGGGTCATGTAATCGATAGTCNCCTTCCCTAAAATTTCAGGTCTTGTACCTTTTATATTATTATTATTCATCCTCCNCCTCCTCCTCCTCCCCTTCTTCTTCTTCTTCNCCTTCTCCTTCTCTTCACNCTCCCTTNTCTTCTTTTNTCTTTCTTTTCACTTCATTCGNTCTCNCCTCGTACGCCCNCTCNCGTTCGCTACACTTAAATCCTATTCCACCCTAAACTTAACCCCTTAAACCCCG

>HBRVBUC01A7OU6_Octoli_033
GACTACGTACACACTAAATGTTTTTTTTCAAAAAGAATATGTATATAGTGTTCAAATACATGGTGCATTTTCCTTGTTTTTGCTTGTCTCTGTCTGTCTCTACTACTATTGTGGATTCAAGGTTGTTGTGAATTCTTAGCAAAGAAGAATAAGAAAAAAACAACAACCACAAGAAAAGAGTGCGGGAGTGGCACGATAGTAGGAGAATATTAAATGGTCAAATGCCCTGAAGGTGACTTGAGGATGTAAGTAGTGATTGAATTCTTGTGGTATCTCTTTTCATTGTATTGTTCTTAATATTTTTATAGGTGCTAATATTCTCCTACTATCGTGCCACTCCCGCATTCTTTCTTCTTCTTCTTCTTCTTCTTCTTCTCTTTCTCTGCCAAGATTCACAGCAACCTCAAATGCACAATGGTAGGAGAGAGAGACAGAAAGAGAGGTAGAAATGTCGCTTCTATTTGAGCACCATACAAATAGTACTTTTTAAAAACTATTTTAATTTAATTTTTACTAATTATTTAATTGTTTCCTAACTTTTTAAAGTTGTAAGTAAAAGTTCTACTAATACG

>HBRVBUC01CFQRJ_Octoli_034
GACTACGTACACACTGACGCACAGACATTCATGTGTGCTTGTGTGGAACTAACAGACTCTCTTGTATTGAGGAATGGAATTTAGAGAAGTAACAAAAAAACAAATTTATAGAATGGTAGTAATTTGTGCTTGTGGTGATGGCGGTGGTGGGATAGTTCTGAGTGGTGGTGGTGGTGGTGGTGGTGGGTGGAGTGGTCGTGAGTGGTGGTGGAGTCTTACGTTAGTAGTACGTAGGTGGTTGGTAGTAGTTGGTTAGGGTAGGGTAGGGGTAGTGGTGTAGTACGGTACGGTAGGTAGTAGGTTGGGGTTAGGGTTAGGTTAAGGTCGGTACGGTAGGGTAAGTACGGTAGGGTAAACGTAGTAGTTAGGTAGGTTCGGGTACGGGTAGGTAGGGTAAGGGTAAGGGTAGGTAGGTTAGGGTACGGGTTAGGGTTAGGGTTAGGGTTAATTAAAGTTAGTTAGGTTAGAAAGTTAGTTAGGTAGTTAAGGTAGTTAGGTAGTTAAGGTTAAGTTTAGGTAGGTTAAGTTACGGGTTTTAGGGTTTTAACGGTTTTAGGGGTAGGGTTTAGGGGTTAGGGTAAGGGTTAGGGGTTAGGGTAAGGGTTTAAGGTAGGGGTTAGGTAAGGTTAACGGGTAACGGGTAAGGGTTACGGTAAGTTACGTACGGGTTAACGTTAACGGGTTACGGTTAAACGGGTGGGTTAAACGGTTAGGTAGTTAAAGTGACGTAGGTAGTAGGGTACGGGTAGGTTGGGTACTTCGGGTACGTTAGGNGTAACGGTAGTTGGTAGTTCGGGTTAGGG

>HBRVBUC01CCSVQ_Octoli_035
GACTACGTACACACTACTTCCAATCAGTTAAGATAAGAAGCCATGACAGCCCCTGCCTGATACTGCATCAGGGCATTTATTATTATTATTATTATTATTAACAACAACACAGTGAGCTGGCAGAATTGTTAGCATTTCATCCGTCTTTACATTCTGAGTTCAAATTCCACCAAGGTCAACTTTGCCTTTCATCCTTTTGGGGGTCAATAAAAATAGTACTCCTCCGAACTTGCTGACCTTGTGCCAAACTTTTGAAACCATTATTATTATTCAGGCATCAAGCTGGTGGAATTGTTAGCACACCAGACATTTTGTCTGAATGTTCCCAGTTCAAATTCCATTGCGGTCACCTTTGCCTTTCATCCTTTCAGGGTTGATAAGATTAGTACTGGGGTTAATAGACTCAAATAACCTCTCAGGGCTTGTGCCTACAGTAGAATTAGAGTGTGTGCGTGGTCGGCGTCTCTCAAGGCACACGAGGGGGATAGGNNNNNNNNN

>HBRVBUC01B14SP_Octoli_036
GACTACGTACACACTTCACGGCAAAATTTTACTTATGCTATCGCTGTTCTTTGATTTGGAATTAGACACAAATCTACTTCTGCTTCGACTTCTGGATCGTAGTTTTGAGATATAGTCCCACTGCTTGGTTGTAAACACTTATCATGTCTTAAAATCAACAATGCATTTCAGAATGACACACCACAAACGACAAGCAGGTTTATAATTTATTCCGTACTTGAGTGTTTCAGTAATTATCTAAATAAGAATACACTTGATGTCACTCTGTCTTTTTATTTTCTATATTGCAAAATAGTGGTTACAGGTTCAATACCACTTGAGTTTTTGATTTCCAGGTTGTAGTCTAACGCTTTAGTGCTTAAATTTTGTTTTACATCGACTAATTTAAATAGTAACACCTTCATTTGATGCTGCTGCTACTGATGATGGTNACGTATGATGGTNACGATGATGATTANGATGATGATGACGACGATGACTGACGACGACGATGAGGTAATGATGATCGATAACGG

>HBRVBUC01BFUUL_Octoli_037
GACTACGTACACACTTTTTTTTTCTCCTGTTGAATGAATGTTACAAAACCGTCCAACCCATGCCAGGAAGGAAAGTGGACGTTAAACGACGACGACGATGATGATGATGATGATGATGTAGACATGAGGAGATATCAACACCCACCTGACTCTCCTTTTCCATTAGCAGTTGAGTTGACTGGAACAACATGAAATGAAGAGCCTTGCTCAAGGACACACCCACCACCCCCATTGATCTTTTTCATCTGCACGATTTTTCATTAAAAAAAAAAAATCGGATTTTTTGCATGGAATCAAGTACCTGACTTCTTAATATGCAGTAAACCCCTTATTTTTGTTCGGATAAAAAGGGGGGTAACGGACCCCTCCCCCCGAAATCCCAGACTTATTTGGAAAATTTTTTTTTTATAGTCGTGTGTCGTGGTCGGCGTCTCTCAAGGCACACAGGGGATAGGNNNNNNNNNN

>HBRVBUC01CJGCM_Octoli_038
GACTACGTACACACTTTTATCTGTCACATGACAATAAATATTTTGACAGTGATGAAGAAAATATAGGAAAGTAGTAACATTAACAACAATAACAAGAACAACAATAACAACTGCAATAATAAGATGAAGAGTAACAACAATAATATGGCGGAACAGAAGGGAAAAAAAAAATGTAGTAGTAGTAGTAGTAGTAGTGGTAGCAGCAGCAGCACTAAAAATTAGAGGAAGACGAAGAAGGGTCTAGTAGTAGTAGCAGCAAGCAGCAGCAGCAGTAAAAATGAAGGAAGAAGTACGTAGTAGTAGTAGCGTAGTAGTAGTAGTTAGTGTAGCGTAGGCTAGCGAGACTAAGTTAAAAGTAGAGGTAAAACGAGAGGGTCTAGTAGAGTAGCAGTACAGCGAAGCTAAGAGTAAGTAAAGTAGGTAAGGTAAAGAGTACGTAGTAAGTAGTAGACTAGTAGTAGTAGTAGAGAGTAGTAGTAGTAAGGTAGTAGTAGTAGTAGTAAGGTAGTTACGAGTACGTAGAAGTCGTAACGACTACGGTAGAGTACGAGTACTAGGGTATAAGGTTAAGTAGTAAGTTAGG

>HBRVBUC01BHOBK_Octoli_039
GACTACGTACACACTAAGATCTAGTTATCAGCTGAGTCTATAGTGAAAAATTGACATGCTACCTTCCTTTGGCACAGAAACACAGCTGGTTTTCCTCTGCCTTATGGAACTAGCAAAAAGGTTTAAAGACATCTATTTCCCTCTCTGGCTAAGCTTTAATCACCTTCTTTAAATATCTCTTGAAGAGAAAGCATGGATGATGAAGAATGTTAAATGACAACAATGATGATGATGATGATGATGATTTCTGCGCTCTTTTTTATGCCATGGGTACCTGTCACACCCAGCACACGGCACTAGTTTTACTTTGTATTTATTATTTCTTCATGAAACNTATTGTTGTCTGTTGTCCGTTATTTGTTGTTTGTTTGTTTTTAGTTCCGTACGGTCGTATGTTTGTATTAGTAGTAAAACTAATGTCTCTAAAGTAATTTCTAATCTACCCCTACTTCTTTTATTATTTACTAACAACTAGTATGTCCGTAGTGTTGTTTCCTTTCTTGTCTTCCTTTTGTTTTTTTTTTTATTTTTTATTTTATTTTTTTGTTAGTTCTTTGTAAAGTAGTTGGTAAGTAGAAAGTAAC

>HBRVBUC01BCGUC_Octoli_040
GACTACGTACACACTGTCTAATTTCTTTATTCCCACATTTGCTTCTATACCAGCTCAACCTGATCCCTCTTATAGCCTTTCTTTATCTTGTGAATATCCCCTGTAAGACATCAGAGTCTGAGTACATATCTTTTGAGCACTACTAAGGGTTTTCTGTATGGAGGATATCTGCATCTCTTCTGTGAACTACACACACACACACACACACACACACACACACACACACACACACACACACACACACACACACACACAGTAGTGGTCGTTCTTTCTTACTTCTTCGTACTACTAACTAACTTAACTACTACTAACGAACGTACTAGTACGTACTACTACGAGACTACTACTACTAAGTAACTAACTACGTTACGTTCGTTACGTAGTAACGTACCTCCGTACGACCTAACTTACTAACGACGTACGTAACCGTAACCGTAGTACCTACGTTGGTTGGGTTTACGGTTAACGAAAACTTAGGTTCGGTTCCTTTACCCTTTAAACCGTTAAACCTACCGAGGTAGTTACGTACGTTCCCTTACCGTTAGTAAGTTTTTAGTTTTTTTACGTTTTTTCCGTTTTTTACCGTTTTTACCCGTACGTTTTTACTTTTTTAAAACTTTTAAAACCTTAAAGTTTAGGTTACTACCGTACGGTACCGTAGGTTTGGTTGGGTTTCGGTCCGGGGGG

>HBRVBUC01B04F2_Octoli_041
GACTACGTACACACTGCTTAAGTGATAAAGTATCAATTGAGAAGCCTGAGTCTGCTTGATCCAATATACAGCTGGTTTATAAAGCAAACTAATCTGATTGGTGTGTGAAAGGGTGGGGAGAGGGCTGGCAGTGGGTGTAACCATGGTGATGTTGGTGATGGTGGTCTTTGTAGTGGTCGGTGATGGTGCAGAATGGAAGTAAAGTGGTAGTGGTGGTGGTGGTGGTGGTGTTGAGGATGATGCTACCGGTGATGATTGTTATAATGCTGTTGCTGGTGGTGATGATAGTGCTGATGTCGTTAGTGGTAAGGATGATGACGACGGTGATGATGATGAAGATGATGATGATGATGATGATGACGACGACGACGATAGTGGTGATGGTGGTGATGGACATAACAGTCGTGAATATGATGACAACAAAAGCAATAGTGTGTGCGTGGTCGGCGTCTCTCAAGGCACGACAGGGG

>HBRVBUC01ANCO9_Octoli_042
GACTACGTACACACTGGGCAACACTTTAAAGGGATTCATTGAACAAATCAACCCTGATGCTTGTTTTTATTTTTTAAAGTTTGGTGCTTATTCTATCAGTCTCTTTCACCAAAATGCTACATCATAGGGCCATACACAAACCAACAATGGTTGTCCAGTGGTGATGGTGTGAGAAAGAAAACACACACACAGCATATTTCTACAGTTTCCATTTACCAGATTCATTCACAAGGGATTGGTGCTGTGTATTGGGACTGAACCTGACCCCAGTGGTTGCAAAGTGAGCTTGTTAATCAGATAGCCATGCTTACACACACACACACACACACACACACACACACACACACACACACACACACACACACACACACACATATATTAGTTTAGAAGAGAAGAAACGAAGTAAGTAGTAGTAATACTACACGAGTCGTGGTTCGTTACGTAACTAAACGTACGAACAAACCAACCGTACGTACCGTTACGTACCTAACCTAACTAACTACTAAGTAACGTTAACGTTTACGTTTACGTTACCTTTACCTTACCTTACCGTTTACTTTAAGTTAAACGTAACGTAAACCG

>HBRVBUC01BAJTH_Octoli_043
GACTACGTACACACTGAGTGTCGTTTACGCATATTTCTATTTTTGTATCAGAAGATATGTATACCGTCGTTGATACGCACCTCACACATTCGCACCCACATACGCACACACATACGGACGCGCATACACACATACACAAACACACACAGAGAGGCACGGTGCATAAGATAGTAAGCGTTCAGAAATACGATATAGTTTACTTTACACACACACACACACACACACACACACACACACACACACACACACACACACACACACACNCCNCCCACCCACACACTAATAACACTACGTACACTACTACTATTAATTAACTTAACTAACACTACGCGCGCGCGTGTGTAGTGTGACNTAGTGTGTATGACAATAGTGTAGTAACTAACGTCTTCTAGTTACGTACTTACTAGTAAGTTAAGTTACTTACGACTAGGTACCGTAACCCGTTTAATTTTAACTTAACTACTGTTTACCTTTAACGTTTTTTAACGTTTAAACGGAAAACGAAACGTAAAACTAAAAAAGTAAAAAACTAAAACTAACGTAAGTTAAGTAACGACGGAAAGTAAGAACTTACTTACTTTAACGTTAGTAAAC

>HBRVBUC01BKX7M_Octoli_044
GACTACGTACACACTTACGTTGGCAAAATACAAAAAGAAGTTATAAGGAAATCGAAATTTTCACTACTTCCGCCTGTGAATCAATATTTTTTGCTTGTGTGTGGAGAAGGTCCCTAATCAAAGAATCTACAGACTCGTGTGATGTGTGTGTGTGTGTGTGTGTGTGTGTGTGTGTGTGTGTGTGTGTGTGTGTGTGTGTNATATAGTACGCACACTATAACTAACTAATTAATTAAACTACCGAGTACGGTAGGTGGTAGGTAGGTGTGGTGCTAGTTATTACGTAGGTTTACGTTAGTTGTTTACGGTTGTTATTGATGTNTTGTTTGTTTCTTTTTCGTTCGTTCCACTACGTTAGGTCGGGCCTAGAGAACGAAACCAAAAAAGTGCGTAACGCCGACTCCTATCTGGTANACCAACTCCCATACCTAATTATTACAAGTAAATTAGTTAGTTTAATGACTATACTTAATTTAGTGTTCGTTCCTTTACTTACTTACCTTTAACGTTACCGGTTAACGGTTCGGTATTTTAGTGTTAGTTTAGGTTTTCGGCTGTCCTTACGTTCTTGCTACGCTCCGAGACAAACAACGTAGACGTCCTTCCGTTATTCGTTATTAAG

>HBRVBUC01CHPF9_Octoli_045
GACTACGTACACACTTGGAATTCATTTTCTTAAAGTGAAGTTAATGTTAAAAAAGGGATGAACGCCGCTACATCTTAATTCTCTTCGTCTTTATAAAGTATAATTATGTGGTAATGGAAGTTTAAGTGAGATTTCTAATTAATTTCTTTGTTCATTCTTTCTTTCTTTCAATTGTGCAGAGGTACAGGATGTGTTCGATCTGTTTGATTTCTGGGATGGCAGAGACGGATTGATTGATGCTGTTAAAGTTGGAGACTTACTTCGTTGTGTGGGTCTCAATCCCACACAAGAATTGGCCAGGAGACATGGCGGCACCAAAAAAGCAGGTAAGATGAACATCACACACACACACACACACACACACACACACACACACACACACACACATCTACTAATTATTATATATACACACTACTCCTTACCCGCGCACACTACTACTACTAACTTTACTCCTCTACACACCACACACACTACTACTACTATATAACTAACTACTACTACTTACTTCACACCACACACACACACTC

>HBRVBUC01BH38R_Octoli_046
GACTACGTACACACTATATAGTCTTACTAGTTCCATAAGTTAGCCTTACACTCTGCTAATTCCATGAAACTCATTTCGATTTGATGAAGTATATAACGATGTTCTGACTGCATGCGAGAAACAGATACATACGCGTGCCTGCGCTCACACACACACACACACACACACACACACACACACACACACACACACAGTATATACATACACATCGCGACACACATACAGACGCGCACACACTACACGCGACGAACACATACACATATGCGCGTGATGCGCGCGTCTCGTACCGTTTAACTAAACCACTACCGACTCTCTCATGACACTACACACGTACACTATACTACACACACGCGCGCCACGACACACACACACTACGACACACACGACGTCGACACATGACAACTACATATACTACATACATACTACATAAACATTATTATTTATACTACCTATACATACGACTAA

>HBRVBUC01B15WX_Octoli_047
GACTACGTACACACTCATTGATATCAACCCTGATTTTCATGTAAATTTTCCTTTCTATTTTTACCTTCACAAAGGGTTCACTGAATTTAGAAATTGAGAACAATAAAAATAGGACACCATTGCTTGAAGCTGTCGTTCAGGGGCACCTCGGAATGATGAACCAATTGATAGCCAGGGGAGCAAATACAAATTCTACTGACAATGAGAGAAATAATTGTCTACACCTGGCTTTACATAAGAAAACATTCCATTCTGAGGTGGAACACATGACAGTTTTAGATAAGGTAAGTTTTAAAATTCTCTGTGTATAAATATATGTGTTTGTATGTGTGTGTGTGTGTGTGTGTGTGTGTGTGTGTGTGTGTGTGGNGTGAGAGAAGAAGAGAGAGACGAACGTAGAGAGAGTGTTGTCGTCGTCTACATGTACAACTAACACACCTCCTACACGACCNCTCCTCCTACTTATTACTCTTTCGTTCGTCTCCTAACTTCTTTCCTTCGTAACTAAACCTTAACGTTAGGTGTGTGTCGGTCGGGTCGGTCCGTCTTAC

>HBRVBUC01BJMFM_Octoli_048
GACTACGTACACACTATGAAGCTTCAAATAAAATCCATATAAATGTTGATATATAATCATTATTTTTGTGAATTCTTTACAGTTTTTTAAATTACTTTCATGGATTTTGCTTATATTTATTGCAATTGAATAATTTTTTAGTGACTGCTTTCTTATTTCCCCAAAGTCTTAACTGACAGCATCTTCTCTAATTTCTATATTGATTCACACAACCGTTATAAATTAAACATACAAACATCAGAAATTACAATATAAATTTTTAGCATATGTGTGCGTATAGTTGTACACACACACACACACACACACACACACACACACACACACACTAATTATATACAGAGTTAGGTTAAGGAGACTATAACTAATTACTTCCTTCGACCTAGAGAAAGTAAAGTCGGAACGGTACGTACGGACGTAAGTTTTACGTTTTTAAGGTAACCGGTGTTCGTTTTAGTAACTTAAACGGTTTAAAAGGTTAAAGGTTTTCGGGTACCTTAACGTAACGTCCTTACTTAGGTTTACGGTTTTCGTTTAACTTTACGTTAAAGGTAAAACGGTCCGGGTACGTCCGTTAGGTAACCGAAAGGTAAGTTTAAAGTTTTAGGAAAAAGTAAAAAGGTAAGGTAAAACGGGTNTCGTAAGTAAGTAGTCGATAGTAGTGTCGTGTCGGG
